# Supplementary material for: Dendritic Cell Subsets in Oral Mucosa of Allergic and Healthy Subjects
Source: PLoS One. 2016 May 11;11(5):e0154409. doi: 10.1371/journal.pone.0154409 (PMC4864364; doi:10.1371/journal.pone.0154409)
Supplement: S1 File — (XLSX) [file pone.0154409.s001.xlsx]

## Sheet: Blad1
Patient	Group	Sexe	Provocatie (pag 23)	Time	Visit	LC/mmepi	LC/mmLP	BDCA1/mmepi	BDCA1/mmLP	BDCA2/mmepi	BDCA2/mmLP	BDCA3/mmepi	BDCA4/mmepi	CD1aEpi	CD1aLP
1	31	M	GP	0	v1	2.27273	2.72727	0	0.952381	0	1.05263	0.714286	0	4.87805	13.9535
1	31			24	v2	13.4359	7.36842	0.186047	24.7442	1	16.6816	1.81818	0.594059	8.46774	11.2903
2	2	M	GP	0	v1	0	0.638298	0.25641	2.30769	0	1.64706	0.25	0	0.25641	4.5977
2	2			24	v2	14.8387	3.26531	0	0.898876	0.229885	2.75862	5.83333	0	3.09278	0
3	31	V	GP	0	v1	5.17857	5.17241	0	0	0	0.747664	0.263158	0	0	0
3	31			24	v2	8.31169	17.3077	0	9.41176	0	0.869565	0	0	0	0
4	5	M	HSM	0	v1	0	0.740741	0	1.26582	0	0.253165	0	0	0	0
4	5			24	v2	0	0			ND	ND	1.93548	0	4.61538	11.5942
5	1	M	HSM	0	v1	9.32203	1.64384	0.763359	2.59542	0.16	0.465116	0	0	3.07692	1.94175
5	1			24	v2	9.79592	11.6327	5.22727	14.5455	0.454545	0.454545	0	1.17647	0.97561	4.70588
6	32	V	HSM	0	v1	5.88235	11.5789	0.16129	0.483871	0	0.793651	0	0	0	0
6	32			24	v2	6.86391	6.93642	0	3.35664	0	2.56757	0.133333	0	0.254777	0
7	4	V	HSM	0	v1	22.3077	2.80702	3.33333	1.48148	0	0.217391	0	0	7.76699	1.73913
7	4			24	v2	16.6667	4.7619	0	0	0	1.91781	1.6129	0.30303	1.12676	0
8	2	V	GP	0	v1	0	0	1.8018	8.64865	0	0	1.06195	0.40404	2.90909	7.14286
8	2			24	v2	0	0	0	0.363636	0.338983	0.338983	0.416667	0	0	0
9	5	V	HSM	0	v1	20	12.2222	1.72414	12.931	0.535714	5	11.1628	0.530973	4.93	6.74157
9	5			24	v2	4.81481	5.06494	0	3.84106	0	1.39241	0	0	0	0
10	31	V	GP	0	v1	0	0	0	0.325203	0.10582	1.91919	0.79646	0.19802	0.166667	1.67364
10	31			24	v2	3.90977	3.45865	0	1.17647	0	0.363636	1.16505	0.229885	1.45455	6.61157
11	99	excluded		0
11	99	excluded		24
12	2	M	GP	0	v1	9.11392	4.34783	0	4.26667	0	4.12214	0.97561	0	0.31	2.58065
12	2			24	v2	ND	ND			ND	ND	x	x	x	x
13	1	V	HSM	0	v1	5.26316	5.45455	0.163934	1.31148	0	0.330579	0.18018	0	2.68908	8.40336
13	1			24	v2	20.7143	8.57143	1.6092	8.73563	0.285714	3.33333	3.88889	0	9.11765	50
14	1	V	HSM	0	v1	5	5.92593	0.697674	17.4419	0.416667	2.91667	1.06383	0	7.34177	52.1739
14	1			24	v2	5.15152	6.93878	4.40678	27.6836	0.613497	2.08092	16.8	0	3.14815	54.8148
15	31	M	GP	0	v1	3.75	4.15842	0	1.07143	ND	ND	0	0	0.869565	2.08333
15	31			24	v2	2.05607	3.44086	0	0	0	1.23457	14.5679	0	0	1.6129
16	31	V	GP	0	v1	10	14.1667	0.136054	1.63265	0	1.08108	0.373832	0.165289	0.838323	10.1695
16	31			24	v2	13.6765	3.78378	0	0.992908	0	0.704225	0.5	0	5.07042	10.4575
17	31	V	GP	0	v1	11.6049	5.18519	0	0	0.212766	2.34043	0.705882	7.22222	1.1236	2.17391
17	31			24	v2	4.57831	9.42308	0	0	0	1.6	1.6129	0	0	4.65116
18	2	V	GP	0	v1	6.38298	2.44344	6.52632	8.10526	0	0.412371	1.19658	0.628272	9.84615	25.1046
18	2			24	v2	8.0597	7.40741	4.88372	10.2326	0.25	1	0	0	4.94118	4.49438
19	32	M	HSM	0	v1	10.3571	7.35043	0	0.169492	0	1.5625	0	0	0	0
19	32			24	v2	13.7209	5.08197	0	1.34831	0.227273	2.5	0	0	0.217391	0
20	2	M	GP	0	v1	9	5.2381	0	5.75758	0.597015	1.44928	0.322581	0	2.78481	0
20	2			24	v2	9.375	5	1.41176	4.70588	0	0.45977	0.888889	0	1.63265	0
21	99	excluded		0	v1
21	99	excluded		24	v2
22	99	excluded		0	v1
22	99	excluded		24	v2
23	32	V	HSM	0	v1	7	1.45455	0.487805	1.95122	0.16129	6.66667	0	0	0.246914	0
23	32			24	v2	0.363636	0	3.11111	12.8889	0.333333	4.33333	2.27273	0.357143	1.81818	0
24	32	V	HSM	0	v1	10.7143	3.11111	0	0.869565	0	0	0	0	0.140845	0
24	32			24	v2	2.54902	3.59281	0	0	0	0.149254	0	0	0	0
25	2	V	GP	0	v1	2.5	4.22222	0.434783	2.3913	2.12766	8.97959	4.19753	0.444444	0	0
25	2			24	v2	1.32075	5.28302	0	0.27027	0	2.22222	0.869565	0	0.25641	2.32558
26	2	M	GP	0	v1	6.22222	11.4286	0	1.33333	0	0	0.263158	0	0	1.52672
26	2			24	v2	12.3077	8.84211	0.934579	4.64646	0.45977	2.6087	0	0	1.14286	0
27	32	M	HSM	0	v1	3	4.05229	0	0.615385	0	0	3.33333	0	0.594059	0
27	32			24	v2	14.2857	3.13725	0	1.6	1	1	0	x	0	0
28	4	V	HSM	0	v1	3.63636	10.3226	0	2.91667	ND	ND	x	x	x	x
28	4			24	v2
29	32	M	HSM	0	v1	5	5	0.620155	1.55039	0	0	3.82353	2.5	0	0
29	32			24	v2	1.15108	0	0	0	ND	ND	0	0.410959	0	0
30	31	M	GP	0	v1	17.8261	3.50877	2.09524	2.85714	0.224719	1.1236	0.810811	4.10256	3.95349	3.92157
30	31			24	v2	7.63006	3.06011	3.10811	11.3514	ND	ND	1.12	5.51724	4	10.3448
31	32	V	HSM	0	v1	14.7475	5.96154	6.16822	5.79439	0	0.43956	0.243902	0.5	16.9892	46.1538
31	32			24	v2	8.57143	0.224719	1.35922	1.35922	0.909091	3.14815	1.64706	0.533333	8	11.9658
32	2	V	GP	0	v1	17.2903	16.0811	0.13986	5.17483	0	0.48	0	0	0.816327	5.91716
32	2			24	v2	17.1875	8.25	5.75	11.25	2.24719	1.50943	0.238095	0.533333	10	13.5593
33	2	V	GP	0	v1	3.33333	2.5641	0.666667	3.11111	0	1.26984	0	0	9.15663	6.81818
33	2			24	v2	10.5882	8.53659	0	0.689655	0	1.05263	x	x	0	12.3077
34	32	V	HSM	0	v1	12.1839	4.5977	0.967742	11.6129	0	0.5	0	0	9.62963	6.52174
34	32			24	v2	13.6111	3.46667	1.81818	3.37662	0	0.277778	0.655738	0	3	2.12766
35	31	M	GP	0	v1	4.7191	2.07792	0.869565	0.869565	0.666667	1.44737	0	0	0.451128	1.27389
35	31			24	v2	11.6883	7.78947	0	0	0.25974	0.25974	0.298507	4.67532	0.731707	0
36	1	M	HSM	0	v1	0	0.224719	0	0	0	0	0.533333	0	7.77778	3.38983
36	1			24	v2	15.5294	6.44444	2.4	13.6	0.217391	1.2766	2	0.722892	2.7907	9.30233
37	32	V	HSM	0	v1	11.0769	5.20231	1.21951	10	0.277778	7.07483	3.94366	2	0.519481	1.37931
37	32			24	v2	7.59494	4.63415	0	0	0	0.465116	1.17647	0	0.705882	4
38	1	M	HSM	0	v1	1.53846	0.212766	0	8.33333	1.05263	7.36842	2.5	0	0	6.31579
38	1			24	v2	0.666667	0.25641	3.09859	10.7042	0.465116	3.42105	4.8	1.5873	4.93151	19.5122
39	32	V	HSM	0	v1	8.66667	5.47945	0	2.22222	0	0	0.344828	0	0	11.9403
39	32			24	v2	4.4186	1.78218	0	1.14286	0	0	0.307692	4.82759	0	0
40	2	V	GP	0	v1	14.5833	3.08725	1.16959	3.27485	0.225989	1.24294	0.512821	0.653595	1.94286	3.24324
40	2			24	v2	9.33333	0.384615	0	2.7451	1.15385	2.30769	0.851064	1.76471	0	4.87805
41	5	V	HSM	0	v1	7.27273	3.63636	0	1.42857	0	0	0	0	0.714286	10.9091
41	5			24	v2	4.14414	5.71429	0	0.150376	0.487805	0.325203	0.196078	0	1.37405	4.37956
42	2	V	GP	0	v1	10.7692	9.77778	1.9802	8.91089	0	0.246914	0.533333	1.33333	4.58333	3.50877
42	2			24	v2	19.3103	13.5556	3.80952	4.28571	0.454545	1.81818	0.263158	0.97561	6.59341	3.9604
43	5	?	HSM	0	v1	2.5	0.851064	0.444444	0.444444	0.206186	1.03093	1.34831	2.72727	4.25	0
43	5			24	v2	17.3333	6.66667	0	0	0.808081	1.34615	2.66667	0	0	0
44	31	M	GP	0	v1	1.68675	2.5	0	2.95455	0	1.36364	0.238095	0.246914	1	4.54545
44	31			24	v2	1.15702	0.666667	2.09524	4.61538	0	0.787402	1.11111	3.61446	6.18557	11.0092
45	32	V	HSM	0	v1	8.62745	3.51852	0.449438	2.24719	0	0	0	0	0.961538	1.72414
45	32			24	v2	8.70588	7.04545	1.29032	16.129	0.842105	8.38095	1.79775	0.434783	7.52688	70
46	2	V	GP	0	v1	10.8257	2.61261	0.0956938	0.382775	0	0.258065	0	0.927152	1.48515	0
46	2			24	v2	9.70588	0.666667	0	1.64384	0	0	0	0	0.285714	0
47	5	V	HSM	0	v1	10.4762	9.14573	0.232558	3.01205	0.515464	2.47525	0.444444	0.425532	5.25253	9.52381
47	5			24	v2	2	0.4	0	5.2381	ND	ND	1.875	0	1.6129	17.7215
48	5	V	HSM	0	v1	16.6197	18.8764	0.43956	5.54455	0.253165	1.91489	2.63736	0	0.392157	2.40964
48	5			24	v2	2.89474	7.92079	1.66667	13.3333	ND	ND	0	0	9.46237	44.6602
49	1	V	HSM	0	v1	13.9785	4.08163	0	1.1215	0	2.64151	2.28571	1.41176	1.06383	1.92308
49	1			24	v2	5.4717	6.06557	0	0.487805	0	0.961538	0	0	0	0
50	5	V	HSM	0	v1	14.4	5.6	0	0	0.162602	0.325203	0.487805	1.68421	2.94574	4.16667
50	5			24	v2	10.625	7.5	0	0	0	0	0	0	x	x
51	2	M	GP	0	v1	9.87013	4.94118	1.41176	5.64706	0	0.454545	0.470588	0.512821	3.09524	8.98876
51	2			24	v2					ND	ND	x	x	x	x
52	31	M	GP	0	v1	10.7407	5.58824	1.04167	8.125	0	0.253165	1.2987	0	2.65306	0
52	31			24	v2	5.55556	3.77358	1.57303	9.66292	0.810811	0.470588	0.533333	0	5.81395	62.3656
53	5	M	HSM	0	v1	5	6.11111	0.350877	3.85965	0	0.384615	0	0	1.72414	13.5135
53	5			24	v2	0.582524	1.85185	0	1.71875	0.634921	0.793651	0.32	0	0	1.44928
54	5	M	HSM	0	v1	0	0	0	1.4876	0	0.41958	0	0	0	0
54	5			24	v2	12.129	12.9193	0	2.77778	1.33333	0	0	0	0.714286	0
55	4	V	HSM	0	v1	5.41176	12	0.253165	5.06329	0.519481	6.30435	4	5.28736	0.45977	2
55	4			24	v2	5.30612	1.5534	0.879121	2.85714	1.16505	1.5534	6.73913	0	4.27184	9.17431
56	1	M	HSM	0	v1	10	3.92857	5.83333	15.2778	0.333333	3.06452	0.606061	5.03817	1.95122	0
56	1			24	v2	13.8462	3.42105	0.232558	0.465116	0.243902	0.731707	1.17647	0	0	0
57	1	V	HSM	0	v1	16.3743	9.77273	0.115607	2.31214	0.227273	0	0.102564	0.258065	1.57303	0
57	1			24	v2	16.5672	11.7007	0	0	0	0.78125	0.606061	0.9375	1.49254	5.19481
58	5	V	HSM	0	v1	4.57618	6.02273	0	2.01439	0	0.377358	0.307692	0	0	0
58	5			24	v2	3.92857	5.98425	0	1.10236	0	0.46875	0.188679	0	0	0
59	5	V	HSM	0	v1	0	0	0	0	0	0	0	0	0.25641	0
59	5			24	v2	0.860215	0.512821	0.336134	0.672269	1.45455	1.85185	2.31579	0.20202	1.14943	1.62602
60	4	V	HSM	0	v1	3.82979	16.6667	0	1.25	ND	ND	0.27027	0	3.26531	10.3448
60	4			24	v2	13.3333	2.38095	1.56522	2.43478	0.27027	2	0.720721	0	1.25	1.66667
61	32	V	HSM	0	v1	0	0	0	0	0.5	2.29167	0.533333	0	0	0
61	32			24	v2	10.3448	8.63636	0	0	0.481928	2.40964	0.882353	0	0	0
62	32	V	HSM	0	v1	17.931	8.57143	4.04762	5.47619	0	0.842105	1.46341	1.25	5.28736	17.3913
62	32			24	v2	3.37349	1.85567	0.372671	0.496894	0	0.227273	1.04575	0	5.23077	4.34783
63	31	V	GP	0	v1	9.82456	10.3784	0.681818	3.97727	0.102041	0.204082	0.540541	0.518135	2.02247	8.51064
63	31			24	v2	6	6.10619	0.649351	6.88312	0	0.764331	0.776699	0	7.88235	18.9055
64	4	V	GP	0	v1	10.5263	5.5	0	2.1875	0	0	0	0	0	0
64	4			24	v2	15	8.88889	1.1236	15.7303	0.194175	0.699301	0.238095	0.227273	5.2	17.931
65	5	V	HSM	0	v1	9.6	10.9278	1.11111	0.888889	0	0	0.597015	0	0.289855	0
65	5			24	v2	26.72	20.2759	2.78788	6.30303	ND	ND	0.46875	1.90476	8.65385	15.3846
66	1	M	HSM	0	v1	0.652174	0.217391	0.826446	6.44628	1.07692	1.93548	4.58716	0	5.40541	46.2963
66	1			24	v2	9.69697	8.19277	2.33766	12.2078	0.392157	1.17647	0.392157	0	3.20755	8
67	31	V	GP	0	v1	n.d.	n.d.			ND	ND	x	x	x	x
67	31			24	v2	12.7083	6.45161	2.59459	15.2432	ND	ND	0	0	7.39496	30.7692
68	2	M	GP	0	v1	4.1791	5.10204	3.85965	1.40351	ND	ND	0.659341	0	0	0
68	2			24	v2	11.4286	6.46617	5.9375	10.1562	0.3125	0.3125	3.86364	2	7.76699	17.3077
69	31	M	GP	0	v1	6.97674	4.57143	1.6	0	0	1.66667	0.8	0	0	0
69	31			24	v2	5.51724	2.65306	0	0	0	0.5	3.38028	0	0	0
70	31	V	GP	0	v1	20.6667	5.66667	7.88889	3.22222	0	0.342857	0.344828	0	5.69536	3.46821
70	31			24	v2	31.0169	3.80165	7.27273	4.90909	0	0	1.46789	0.377358	7.56303	1.68067
71	31	V	GP	0	v1	9.56522	3.40426	0	5.95745	ND	ND	2.14286	0	3.7037	4.87805
71	31			24	v2	8.86228	2.0339	0	0	0.137931	1.1236	0	0	0	4.08163
72	31	V	GP	0	v1	5.29412	1.53846	2.61905	5.47945	0	0	0.84507	0.31746	8.19277	19.5652
72	31			24	v2	7.31183	4.46602	0	5.05747	0	0.235294	0	0	1.47368	0
73	5	V	GP	0	v1	10.5	8.21429	1.09589	15.0685	1.17647	4.21875	0	0	2.63158	16.2162
73	5			24	v2	5.92593	4.28571	0	2.05882	0.243902	0.277778	2.44898	0	0.277778	0
74	5	M	GP	0	v1	5.38462	4.40945	0	0.454545	ND	ND	0.555556	0	1.05263	0
74	5			24	v2	9.09091	10.5556	0	0	ND	ND	0.869565	0	x	0
