# Supplementary material for: Dendritic Cell Subsets in Oral Mucosa of Allergic and Healthy Subjects
Source: PLoS One. 2016 May 11;11(5):e0154409. doi: 10.1371/journal.pone.0154409 (PMC4864364; doi:10.1371/journal.pone.0154409)
Supplement: S2 File — (XLSX) [file pone.0154409.s002.xlsx]

## Sheet: Blad1
Patient	Group	Sexe	Provocatie (pag 23)	LangerinEP1	LangerinEP2	LangerinLP1	LangerinLP2	CD1aEpi1	CD1aEpi2	CD1aLP1	CD1aLP2	BDCA-1EP1	BDCA-1EP2	BDCA-1LP1	BDCA-1LP2	BDCA-2EP1	BDCA-2EP2	BDCA-2LP1	BDCA-2LP2	BDCA-3cat1	BDCA-3cat2	BDCA-4_1	BDCA-4_2
1	31	M	GP	83.3333	nd4	23.5294	70.5882	13.0631	147.561	17.5182	22.2222	15.9483	27.2109	78.4615	105.882	0	nd4	0	nd4	2	2	0	0
2	2	M	GP	41.2162	67.8832	115.966	66.6667	1.35135	5.55556	36.1905	16.6667	0	54.1935	25.9259	261.224	0	0	3.65408	0	1	2	0	0
3	31	V	GP	113.483	131.797	62.5	104.545	2.80899	70.0461	4.65116	20	0	1.88679	0	104.615	0	0.471698	7.07547	16.4706	1	1	0	0
4	5	M	HSM	7.89474	0	5.26316	0	9.21053	3.8835	5.06329	0	2.53165	7.27273	42.8571	22.5352	0	0	0	nd4	0	0	0	0
5	1	M	HSM	90.9091	51.3966	75.2688	nd4	8.39161	3.35196	32.2581	0	4.72973	43.4783	144.898	10.5263	0	0	6.30915	nd4	1	0	0	0
6	32	V	HSM	107.018	84.0909	104	45.7143	17.5439	122.727	23.6559	11.4286	0	21.7391	64.3678	108.696	0	0	39.604	8.31025	2	2	0	0
7	4	V	HSM	148.333	44.898	16.6667	38.1579	0	5.61224	5.12821	17.0732	8.33333	7.53769	30.7692	29.932	0	0.502513	0	10	1	1	0	0
8	2	V	GP	3.44828	33.3333	0	5.71429	102.299	3.92157	28.9855	33.8028	97.8261	18.5185	191.892	97.2222	0	0	0	0	1	1	0	0
9	5	V	HSM	62.6016	50.6329	8.16327	30.303	41.4634	11.3924	0	0	37.7193	0	35.443	0	0	0	0	3.96825	0	1	0	0
10	31	V	GP	0	6.32911	0	2.40964	0	5.6962	0	14.7059	31.25	20.6667	30	51.1111	nd4	0	nd4	3.12012	2	2	0	0
11	99	excluded
12	2	M	GP	42.5287	53.2934	6.59341	14.4928	5.74713	30.5389	2.53165	20	2.0202	8.88889	19.5122	39.3443	0	0.555556	18.8324	5	1	1	0	0
13	1	V	HSM	41.3793	101.835	42.1053	70.7071	15.5172	8.25688	13.7931	18.1818	17.1123	101.064	203.636	279.07	0	1.25	0	3.73832	1	2	0	0
14	1	V	HSM	46.2687	16	14.0845	34.6939	17.9104	32	9.375	29.6296	43.5115	10.4	16	10.989	0	0	8.14664	6.15006	1	1	0	0
15	31	M	GP	0.934579	108.046	6.61157	40	42.9907	4.5977	53.8462	30	0	0	17.1875	8	0	0	3.35196	0	2	2	0	0
16	31	V	GP	nd3	84.0909	nd4	158.73	nd3	10.2273	nd4	0	x	24.2424	x	74.6269	nd4	0	nd4	4.86618	ND3	2	0	0
17	31	V	GP	61.3095	19.5572	14.8571	9.03955	12.5	2.21402	9.14286	0	18.75	2.01613	56.5789	12.1212	0.961538	0	14.3965	4.16667	1	1	0	0
18	2	V	GP	165.385	11.3208	23.913	9.09091	8.97436	67.9245	12.0482	26.3158	51.8519	24.0741	88	19.6078	0	0	1.82149	0	1	1	0	0
19	32	M	HSM	25.1397	19.5652	18.3908	nd4	0	18.5484	6.97674	nd4	13.2979	1.1976	39.6552	x	0	nd4	0	nd4	0	1	0	0
20	2	M	GP	62.4113	64.7887	36	14.8148	5.67376	21.1268	0	23.5294	0	29.0323	7.40741	37.2093	0	1.6129	0	3.34448	1	2	0	0
21	99	excluded
22	99	excluded
23	32	V	HSM	0	71.7647	0	63.6364	66.1765	0	16.6667	0	16.8831	6.06061	17.1429	8.98876	0	1.0101	3.19489	15.0094	2	1	0	0
24	32	V	HSM	10.1695	54.1176	0	9.34579	4.5045	32.3529	0	15.5844	x	36.5079	x	66.6667	nd4	0	nd4	0	1	1	0	0
25	2	V	GP	87.7551	66.6667	82.0513	113.514	85.0575	0.757576	48.9796	3.27869	39.2857	21.5909	85.3659	72.7273	0	0	0	12.844	ND4	1	0	0
26	2	M	GP	55.7895	102.239	50	83.0769	13.6842	25.3731	13.1868	26.9231	11.8812	72.2222	40	203.03	1.9802	0.793651	11.215	0	1	1	0	0
27	32	M	HSM	115	81.7204	33.3333	12.987	1.25	43.0108	5.71429	51.1628	10.8434	20.7792	85	47.0588	0	0	0	0	1	1	0	0
28	4	V	HSM	31.5789		0		68.4211		14.2857		0		0		nd4		nd4		1		0
29	32	M	HSM	50	38.1443	11.7647	9.09091	5.14706	12.3711	3.77358	6.25	0	0	36	54.5455	nd4	0	nd4	0	1	2	0	0
30	31	M	GP	48.3871	36.3636	34.0426	nd4	0	nd4	0	nd4	0	x	17.0213	x	0	nd4	0	nd4	1	1	0	0
31	32	V	HSM	0	88.9831	4	94.5455	49.2308	73.7288	34.7826	49.2308	10.1449	59.8131	84.2105	93.5484	1.44928	0	2.6455	10.8108	1	1	0	0
32	2	V	GP	112.925	117.209	96.2264	92.7374	4.7619	25.5814	42.2222	21.374	0	19.9115	0	66.2069	0.714286	0.442478	11.2903	3.0303	1	1	0	0
33	2	V	GP	26.2626	35.8209	14.7368	60	10.101	12.6866	42.2535	20.6897	26.9663	66.9811	100	90	0	0	1.92678	0	1	1	0	0
34	32	V	HSM	0	112.658	0	31.746	40.146	20.2532	35.8974	23.7288	18.9394	2.53165	47.5	9.52381	0	0	5.7554	19.4444	1	1	0	0
35	31	M	GP	50.7692	49.4949	52.1739	29.0323	43.2292	90.9091	27.027	34.4828	20	72	10.2564	213.333	0	1.33333	0	6.96056	0	1	0	0
36	1	M	HSM	40.2778	91.3043	20.2899	22.9508	59.0278	11.9565	13.5593	6.89655	20.5479	53.6842	161.905	52.9412	0	0	0	2.05339	2	1	0	0
37	32	V	HSM	26.4706	74.026	nd4	12.3457	0	0	nd4	0	x	57.6923	x	38.3562	nd4	0	nd4	2.457	ND4	1	0	0
38	1	M	HSM	0	0	0	0	14.1304	0.970874	7.40741	1.94175	0	0.985222	0	1.81818	0	0	2.24719	1.21951	2	1	0	0
39	32	V	HSM	157.426	60.2941	24.0964	9.41176	209.901	48.5294	46.1538	0	29.1667	0	51.3514	5	0	0	2.34192	0	0	0	0	0
40	2	V	GP	40.9639	57.4468	5.6338	14.0351	1.20482	61.7021	0	7.40741	4.54545	35.3846	13.3333	48	0	0	2.09205	0	1	1	0	0
41	5	V	HSM	19.1011	55.4545	18.9189	10.7143	6.74157	29.0909	7.69231	13.3333	3.37079	31.0345	40.5405	47.2727	0	0	4.24628	3.5461	1	1	0	0
42	2	V	GP	0.813008	46.6667	1.92308	nd4	7.31707	82.9268	9.90099	40	46.9027	39.0244	28.5714	160	0	nd2	2.5413	nd2	1	1	0	0
43	5	?	HSM	31.3253	73.2143	28.5714	13.4831	0	61.6071	0	4.87805	27.0588	63.5036	29.5082	43.2432	0	nd2	0	nd2	0	1	0	0
44	31	M	GP	68.8995	80.1887	61.8182	50	68.1416	36.7925	33.3333	30.4348	23.2143	17.6471	86.3158	60	4.01786	0	2.22717	0	2	1	0	0
45	32	V	HSM	47.7876	49.6063	33.3333	22.2222	0.884956	10.2362	0	12.8205	12.2302	23.6641	32.8358	95	0	0	4.3573	5.75816	1	0	0	0
46	2	V	GP	7.05882	58.5153	4.70588	43.4783	35.2941	5.67686	13.3333	6.45161	62.0253	64.1732	61.3333	142	0	0	0	3.367	1	1	0	0
47	5	V	HSM	0	32.2785	0	26.3158	15.4286	0	13.4831	8.33333	32.9341	20.5405	106.667	63.6364	1.1976	0	1.67224	0	2	0	0	0
48	5	V	HSM	42.7184	33.5404	27.451	5.92593	83.4951	59.0062	32	2.91971	11.7647	55.4217	43.5644	85.5172	0.980392	0	0	0	2	2	0	0
49	1	V	HSM	11.0092	55.9322	12.5	16.4384	17.4312	17.7966	21.3333	15.625	28.3019	x	47.2727	x	0.943396	0	3.37268	2.09205	1	0	0	0
50	5	V	HSM	55.7143	192.875	10.5263	73.2143	157.143	9.92366	13.5593	16.5414	77.7778	34.555	50	43.3333	0	0	9.09091	1.38889	1	2	0	0
51	2	M	GP	22.1374	39.6947	11.2676	0	26.7176	33.5878	17.9104	15.0943	15.9574	70.922	37.1429	90.9091	0	0	0	0	1	1	0	0
52	31	M	GP	50	57.1429	36.7347	41.8605	2.94118	144.898	10	80	0	2.5641	0	17.3913	0	0.3663	0	2.48756	0	1	0	0
53	5	M	HSM	42.7632	27.3585	28.5714	14.5455	0	0	4.44444	0	44.2177	6.25	113.684	56	0	0	0	0	1	1	0	0
54	5	M	HSM	45.2381	4.7619	22.2222	3.92157	26.1905	57.1429	10.3896	0	51.0989	42.0455	108.235	43.4783	0	2.27273	1.62602	10	0	1	0	0
55	4	V	HSM	82.4818	15.4762	43.6782	3.07692	37.2263	32.1429	38.5965	0	42.963	11.4583	116.216	35.2941	0	0	5.44959	4.55581	1	1	0	0
56	1	M	HSM	66.055	61.8182	20.8	42.2222	12.844	36.3636	8.92857	25.3165	105.263	59.5745	72	209.231	0	0	1.98807	2.53485	2	2	0	0
57	1	V	HSM	66.6667	33.3333	65.5172	23.6842	63.5417	19.2982	7.27273	5.47945	19.1919	5.55556	20	21.5385	1.0101	0	0	2.92826	1	1	0	0
58	5	V	HSM	107.865	10.3774	2.10526	0	0	100.943	1.73913	13.3333	4.20168	18.1818	5.45455	30.7692	0	0	2.90698	4.7619	0	1	0	0
59	5	V	HSM	4.51128	6.42202	0	0	74.4361	128.44	8.33333	8.19672	1.47059	11.9266	13.3333	24.7619	0	0.458716	0	1.1534	1	1	0	0
60	4	V	HSM	59.4488	75.4717	15.3846	79.5699	0	53.7736	0	111.364	0	5.26316	0	70.9677	0	1.96078	1.31752	0	2	1	0	0
61	32	V	HSM	11.1111	nd1	16.092	nd1	106.349	nd1	20.4545	nd1	88.1579	x	65.1685	x	0	nd1	3.62319	nd1	0	ND1	0	0
62	32	V	HSM	32.0896	108.451	73.0769	93.7063	50	31.4554	48.9796	32.5581	29.2517	46.1187	64.5161	156	0	0	4.98753	0.970874	1	1	0	0
63	31	V	GP	105.505	21.4286	6.52174	0	7.33945	21.4286	5.26316	0	35.5372	0	15	0	0	nd4	0	nd4	1	0	0	0
64	4	V	GP	26.3158	0.884956	14.2857	7.79221	0	0	0	2.38095	0	27.7778	0	20.6897	0	0	0	0	0	0	0	0
65	5	V	HSM	27.2727	60.8392	60	58.5366	0	48.951	0	25.3968	x	48.8889	x	55.814	nd1	0	nd1	0	ND4	1	0	0
66	1	M	HSM	145.161	65.3846	27.0833	29.5082	94.6237	21.7949	16.092	25.3968	12.2995	7.57576	25.8824	87.7193	0	0	7.02576	0	2	1	0	0
67	31	V	GP	0	61.8421	7.47664	35.0365	61.4035	0	79.6296	4.28571	45.1087	82	149.58	116.129	0	0	3.97351	3.44828	0	0	0	0
68	2	M	GP	64.3564	72.2222	30.7692	70.5882	8.91089	18.1818	19.6721	21.3333	22.9167	x	38.4615	x	0	1.26582	3.3557	12.7737	0	1	0	0
69	31	M	GP	70.7317	137.313	46.3576	14.4928	18.2927	62.6866	4.7619	0	31.2169	0	46.1538	9.52381	1.0582	0	3.1348	6.07287	2	1	0	0
70	31	V	GP	72.8	65.2893	43.6364	94.1176	0	90.9091	0	154.167	42.1769	48.8189	62.7451	75.2941	0	0	6.21118	0	1	1	0	0
71	31	V	GP	50.7692	59.2357	17.2414	14.2857	0	103.005	15.625	nd4	14.2857	28.7879	43.0769	72.7273	0	0	10.2564	0	1	2	0	0
72	31	V	GP	80.9524	60.9929	14.6341	11.9048	66.6667	6.38298	45.8716	0	97.1429	4.25532	101.852	24.6154	0	0.70922	1.1976	5.06329	1	1	0	0
73	5	V	GP	28.8889	25.641	25	23.3333	5.18519	26.9231	0	12.1212	23.1293	66.3043	85.1064	149.333	0.680272	0	9.69529	10.8303	1	1	0	0
74	5	M	GP	14.8649	88.2114	9.52381	28.0255	17.5676	23.5772	23.3333	27.381	0	5.35714	9.23077	17.5	1.06383	0	2.12314	0	0	1	0	0
